# Supplementary material for: Mobile Technology Adoption in Healthcare—A Behavioral Understanding of Chronic Patients’ Perspective
Source: Clin Pract. 2025 Sep 28;15(10):181. doi: 10.3390/clinpract15100181 (PMC12562515; doi:10.3390/clinpract15100181)
Supplement: Supplementary file 1 [file clinpract-15-00181-s001.zip]

Archive with 1 entries (1 files):
- clinpract-3809068-supplementary.pdf
